# Supplementary material for: METTL3/ALKBH5‐Mediated N6‐Methyladenosine Modification Drives Macrophage M1 Polarization via the SLC15A3‐TASL‐IRF5 Signaling Axis in Psoriasis
Source: Adv Sci (Weinh). 2025 Jul 18;12(36):e01408. doi: 10.1002/advs.202501408 (PMC12462922; doi:10.1002/advs.202501408)
Supplement: Supplementary file 2 — Supporting Information [file ADVS-12-e01408-s002.xlsx]

## Sheet: Primers
	Supplementary Table 1: Primer list
	The primers for qRT-PCR	Sequence (5' - 3')
	Gapdh-F	AACTTTGGCATTGTGGAAGG
	Gapdh-R	ACACATTGGGGGTAGGAACA
	Il-1b-F	GAAATGCCACCTTTTGACAGTG
	Il-1b -R	TGGATGCTCTCATCAGGACAG
	Il17a-F	CTCCAGAAGGCCCTCAGACTAC
	Il17a-R	GGGTCTTCATTGCGGTGG
	Il17f-F	CCCATGGGATTACAACATCACTC
	Il17f-R	CACTGGGCCTCAGCGATC
	Il23p19-F	AATGTGCCCCGTATCCAGTG
	Il23p19-R	CAAGCAGAACTGGCTGTTGTC
	Il22-F	ATGAGTTTTTCCCTTATGGGGAC
	Il22-R	GCTGGAAGTTGGACACCTCAA
	Tnfa-F	CAGGCGGTGCCTATGTCTC
	Tnfa-R	CGATCACCCCGAAGTTCAGTAG
	Il6-F	CACTTCACAAGTCGGAGGCTTA
	Il6-R	GCAAGTGCATCATCGTTGTTC
	The primers for MeRIP-qPCR	Sequence (5' - 3')
	mSlc15a3-3'UTR-F	CAACAACTGTCAGATGGACCG
	mSlc15a3-3'UTR-R	CGAGTCCTCTCATAGCGACC
	mSlc15a3-5'UTR-F	AAGAGCAACCAAGCAGGTCC
	mSlc15a3-5'UTR-R	GTAGAGCACGAGGTTGGAGG
	mSlc15a3-exon2-F	CTCTGAAAGTGCCCACCTGTT
	mSlc15a3-exon2-R	TCAGAATCAGGATCACCGCA
	SLC15A3-3'UTR-F	ACATCCACCACAACGAGACC
	SLC15A3-3'UTR-R	ATTGTTGATGTTCCCAAAGTCC
	The primers for genotyping	Sequence (5' - 3')
	mLYZ-wt	TTACAGTCGGCCAGGCTG AC
	mLYZ-co	CTTGGGCTGCCAGAATT CTC
	mLYZ-mut	CCCAGAAATGCCAGATT CG
	mAlkbh5-D1-F	GACAGCAAGGATATGGGCCAAT
	mAlkbh5-D2-F	GCTTAGTTTTAGGCCTCTGTAGGAC
	mAlkbh5-D2-R	CCAACAGATGATTTACTCTGCTGG
	mMettl3-R1-F1	GCCAAGCATCTGGATCTGAGTAACAAT
	mMettl3-R1-R1	GAAAATCAGAAAGCCCATCCTCAG
	mTmG-P1	CTCTGCTGCCTCCTGGCTTCT
	mTmG-P2	CGAGGCGGATCACAAGCAATA
	mTmG-P3	TCAATGGGCGGGGGTCGTT
	tdTOMATO-wt-F	AAGGGAGCTGCAGTGGAGTA
	tdTOMATO-wt-R	CCGAAAATCTGTGGGAAGTC
	tdTOMATO-mut-R	GGCATTAAAGCAGCGTATCC
	tdTOMATO-mut-F	CTGTTCCTGTACGGCATGG
